# Supplementary material for: Delivering a primary-level non-communicable disease programme for Syrian refugees and the host population in Jordan: a descriptive costing study
Source: Health Policy Plan. 2020 Jul 4;35(8):931–40. doi: 10.1093/heapol/czaa050 (PMC8312704; doi:10.1093/heapol/czaa050)
Supplement: czaa050_Supplementary_Data [file czaa050_supplementary_data.zip]

Archive with 7 entries (6 files):
- czaa050-Suppl_Data/
- czaa050-Suppl_Data/Supplementary File 1_final.docx
- czaa050-Suppl_Data/Supplementary File 2.docx
- czaa050-Suppl_Data/Supplementary File 3.docx
- czaa050-Suppl_Data/Supplementary File 4.docx
- czaa050-Suppl_Data/Supplementary File 5.docx
- czaa050-Suppl_Data/Supplementary File 6.docx
